# Supplementary material for: Hydrogel-Film-Fabricated Fluorescent Biosensors with Aggregation-Induced Emission for Albumin Detection through the Real-Time Modulation of a Vortex Fluidic Device
Source: Molecules. 2023 Apr 5;28(7):3244. doi: 10.3390/molecules28073244 (PMC10096627; doi:10.3390/molecules28073244)
Supplement: Supplementary file 1 [file molecules-28-03244-s001.zip]

Archive with 1 entries (1 files):
- molecules-2306709-supplementary.pdf
